# Supplementary material for: Prevalence and Transmission of Extended-Spectrum Cephalosporin (ESC) Resistance Genes in Escherichia coli Isolated from Poultry Production Systems and Slaughterhouses in Denmark
Source: Antibiotics (Basel). 2023 Nov 8;12(11):1602. doi: 10.3390/antibiotics12111602 (PMC10668726; doi:10.3390/antibiotics12111602)
Supplement: Supplementary file 1 [file antibiotics-12-01602-s001.zip]

Archive with 2 entries (2 files):
- Supplemental Material Table S1 Manuscript Version 101123.xlsx
- Supplemental Material_ESC E. coli prevalence 111023.pdf
