# Supplementary material for: Prevalence and Transmission of Extended-Spectrum Cephalosporin (ESC) Resistance Genes in Escherichia coli Isolated from Poultry Production Systems and Slaughterhouses in Denmark
Source: Antibiotics (Basel). 2023 Nov 8;12(11):1602. doi: 10.3390/antibiotics12111602 (PMC10668726; doi:10.3390/antibiotics12111602)
Supplement: Supplementary file 1 [file antibiotics-12-01602-s001.zip › Supplemental Material Table S1 Manuscript Version 101123.xlsx]

## Sheet: Sheet2
Supplemental Material Table S1. Sequence types and genetic determinants in 162 ESC-resistant Escherichia coli isolates from the poultry industry in Denmark, 2015-2018.
							Virulencefinder 2.0
							Adhesins																Invasins		Iron acquisition									Protectins				Toxins						Miscellaneous
Isolate	Source	Sample	Year of isolation	MLST	ESC resistance	Plasmid types	afaD	csgA	eae	fdeC	fimH	hra	iha	IpfA	papA_F20	papC	tsh	yehA	yehB	yehC	yehD	yfcV	ibeA	pic	chuA	fyuA	ireA	irp2	iss	iucC	iutA	sitA	traT	kpsE	kpsMII_K	neuC	ompT	astA	hha	hlyE	hlyF	usp	vat	air	cea	cia	cib	cif	cma
PS15001	Production system 1	Environmental	2015	429	blaCMY-2	IncK	-	csgA	-	fdeC	fimH	-	-	-	-	papC	-	yehA	yehB	yehC	yehD	yfcV	ibeA	-	chuA	fyuA	-	irp2	iss	iucC	iutA	sitA	traT	kpsE	kpsMII_K1	neuC	ompT	-	-	-	hlyF	usp	-	-	-	-	cib	-	-
PS15002	Production system 1	Environmental	2016	429	blaCMY-2	IncK	-	csgA	-	fdeC	fimH	-	-	-	-	papC	-	yehA	yehB	yehC	yehD	yfcV	ibeA	-	chuA	fyuA	-	-	iss	iucC	iutA	sitA	traT	kpsE	kpsMII_K1	neuC	ompT	-	-	-	hlyF	usp	-	-	-	-	cib	-	-
PS16001	Production system 1	Environmental	2016	429	blaCMY-2	IncK	-	csgA	-	fdeC	fimH	-	-	-	-	papC	-	yehA	yehB	yehC	yehD	yfcV	ibeA	-	chuA	fyuA	-	irp2	iss	iucC	iutA	sitA	traT	kpsE	kpsMII_K1	neuC	ompT	-	-	-	hlyF	usp	-	-	-	-	cib	-	-
PS16002	Production system 1	Environmental	2016	429	blaCMY-2	IncK	-	csgA	-	fdeC	fimH	-	-	-	-	papC	-	yehA	yehB	yehC	yehD	yfcV	ibeA	-	chuA	fyuA	-	irp2	iss	iucC	iutA	sitA	traT	kpsE	kpsMII_K1	neuC	ompT	-	-	-	hlyF	usp	-	-	-	-	cib	-	-
PS16003	Production system 1	Environmental	2016	429	blaCMY-2	IncK	-	csgA	-	fdeC	fimH	-	-	-	-	papC	-	yehA	yehB	yehC	yehD	yfcV	ibeA	-	chuA	fyuA	-	irp2	iss	iucC	iutA	sitA	traT	-	kpsMII_K1	-	ompT	-	-	-	hlyF	usp	-	-	-	-	cib	-	-
PS16004	Production system 1	Environmental	2016	429	blaCMY-2	IncK	-	csgA	-	fdeC	fimH	-	-	-	-	papC	-	yehA	yehB	yehC	yehD	yfcV	ibeA	-	chuA	fyuA	-	irp2	iss	iucC	iutA	sitA	traT	kpsE	-	-	ompT	-	-	-	hlyF	usp	-	-	-	-	cib	-	-
PS16005	Production system 1	Environmental	2016	429	blaCMY-2	IncK	-	csgA	-	fdeC	fimH	-	-	-	-	papC	-	yehA	yehB	yehC	yehD	yfcV	ibeA	-	chuA	fyuA	-	irp2	iss	iucC	iutA	sitA	traT	kpsE	kpsMII_K1	neuC	ompT	-	-	-	hlyF	usp	-	-	-	-	cib	-	-
PS25001	Production system 2	Environmental	2015	155	blaTEM-52B	-	-	csgA	-	-	fimH	-	-	IpfA	-	-	-	yehA	yehB	yehC	yehD	-	-	-	-	-	-	-	-	-	-	-	traT	-	-	-	-	astA	hha	hlyE	-	-	-	-	-	-	-	-	-
PS25002	Production system 2	Environmental	2015	155	blaTEM-52B	-	-	csgA	-	-	fimH	-	-	IpfA	-	-	-	yehA	yehB	yehC	yehD	-	-	-	-	-	-	-	-	-	-	-	traT	-	-	-	-	astA	hha	hlyE	-	-	-	-	-	-	-	-	-
PS25003	Production system 2	Environmental	2015	155	blaTEM-52B	-	-	csgA	-	-	fimH	-	-	IpfA	-	-	-	yehA	yehB	yehC	yehD	-	-	-	-	-	-	-	-	-	-	-	traT	-	-	-	-	astA	hha	hlyE	-	-	-	-	-	-	-	-	-
PS25004	Production system 2	Environmental	2015	155	blaTEM-52B	-	-	csgA	-	-	fimH	-	-	IpfA	-	-	-	yehA	yehB	yehC	yehD	-	-	-	-	-	-	-	-	-	-	-	traT	-	-	-	-	astA	hha	hlyE	-	-	-	-	-	-	-	-	-
PS25005	Production system 2	Environmental	2015	155	blaTEM-52B	-	-	csgA	-	-	fimH	-	-	IpfA	-	-	-	yehA	yehB	yehC	yehD	-	-	-	-	-	-	-	-	-	-	-	traT	-	-	-	-	astA	hha	hlyE	-	-	-	-	-	-	-	-	-
PS25006	Production system 2	Environmental	2015	155	blaTEM-52B	-	-	csgA	-	-	fimH	-	-	IpfA	-	-	-	yehA	yehB	yehC	yehD	-	-	-	-	-	-	-	-	-	-	-	traT	-	-	-	-	astA	hha	hlyE	-	-	-	-	-	-	-	-	-
PS25007	Production system 2	Environmental	2015	155	blaTEM-52B	-	-	csgA	-	-	fimH	-	-	IpfA	-	-	-	yehA	yehB	yehC	yehD	-	-	-	-	-	-	-	-	-	-	-	traT	-	-	-	-	astA	hha	hlyE	-	-	-	-	-	-	-	-	-
PS25008	Production system 2	Environmental	2015	155	blaTEM-52B	-	-	csgA	-	-	fimH	-	-	IpfA	-	-	-	yehA	yehB	yehC	yehD	-	-	-	-	-	-	-	-	-	-	-	traT	-	-	-	-	astA	hha	hlyE	-	-	-	-	-	-	-	-	-
PS26001	Production system 2	Environmental	2016	1196	blaCTX-M-14	-	afaD	csgA	-	fdeC	fimH	-	-	IpfA	-	-	-	yehA	yehB	yehC	yehD	-	-	-	-	-	-	-	iss	-	-	sitA	traT	-	-	-	-	-	-	hlyE	-	-	-	-	-	-	-	-	cma
PS26002	Production system 2	Environmental	2016	155	blaTEM-52B	-	-	csgA	-	-	fimH	-	-	IpfA	-	-	-	yehA	yehB	yehC	yehD	-	-	-	-	-	-	-	-	-	-	-	traT	-	-	-	-	astA	hha	hlyE	-	-	-	-	-	-	-	-	-
PS26003	Production system 2	Environmental	2016	155	blaTEM-52B	-	-	csgA	-	-	fimH	-	-	IpfA	-	-	-	yehA	yehB	yehC	yehD	-	-	-	-	-	-	-	-	-	-	-	traT	-	-	-	-	astA	hha	hlyE	-	-	-	-	-	-	-	-	-
PS26004	Production system 2	Environmental	2016	155	blaTEM-52B	-	-	csgA	-	-	fimH	-	-	IpfA	-	-	-	yehA	yehB	yehC	yehD	-	-	-	-	-	-	-	-	-	-	-	traT	-	-	-	-	astA	hha	hlyE	-	-	-	-	-	-	-	-	-
PS26005	Production system 2	Environmental	2016	155	blaTEM-52B	-	-	csgA	-	-	fimH	-	-	IpfA	-	-	-	yehA	yehB	yehC	yehD	-	-	-	-	-	-	-	-	-	-	-	traT	-	-	-	-	astA	hha	hlyE	-	-	-	-	-	-	-	-	-
PS26006	Production system 2	Environmental	2016	155	blaTEM-52B	-	-	csgA	-	-	fimH	-	-	IpfA	-	-	-	yehA	yehB	yehC	yehD	-	-	-	-	-	-	-	-	-	-	-	traT	-	-	-	-	astA	hha	hlyE	-	-	-	-	-	-	-	-	-
PS26007	Production system 2	Environmental	2015	155	blaTEM-52B	-	-	csgA	-		fimH	-	-	IpfA	-	-	-	yehA	yehB	yehC	yehD	-	-	-	-	-	-	-	-	-	-	-	traT	-	-	-	-	astA	hha	hlyE	-	-	-	-	-	-	-	-	-
PS26008	Production system 2	Environmental	2016	155	blaTEM-52B	-	-	csgA	-	-	fimH	-	-	IpfA	-	-	-	yehA	yehB	yehC	yehD	-	-	-	-	-	-	-	-	-	-	-	traT	-	-	-	-	astA	hha	hlyE	-	-	-	-	-	-	-	-	-
PS26009	Production system 2	Environmental	2016	155	blaTEM-52B	-	-	csgA	-	-	fimH	-	-	IpfA	-	-	-	yehA	yehB	yehC	yehD	-	-	-	-	-	-	-	-	-	-	-	traT	-	-	-	-	astA	hha	hlyE	-	-	-	-	-	-	-	-	-
SA17001	Slaughterhouse A	Thighs	2017	1818	blaCTX-M-1	-	-	csgA	-	-	fimH	-	-	IpfA	-	-	-	yehA	yehB	-	-	-	-	-	-	-	-	-	iss	-	-	-	-	-	-	-	-	-	hha	hlyE	-	-	-	-	-	-	cib	-	-
SA17002	Slaughterhouse A	Thighs	2017	2040	blaCMY-2	IncI1	-	csgA	-	fdeC	fimH	-	-	IpfA	-	-	tsh	yehA	yehB	yehC	yehD	-	-	-	-	-	-	-	iss	iucC	iutA	sitA	traT	-	-	-	ompT	-	-	hlyE	hlyF	-	-	-	cea	-	cib	-	cma
SA17003	Slaughterhouse A	Thighs	2017	2040	blaCMY-2	IncI1-p12	-	csgA	-	fdeC	fimH	-	-	IpfA	-	-	tsh	yehA	yehB	yehC	yehD	-	-	-	-	-	-	-	iss	iucC	iutA	sitA	traT	-	-	-	ompT	-	-	hlyE	hlyF	-	-	-	cea	-	cib	-	cma
SA17004	Slaughterhouse A	Thighs	2017	2040	blaCMY-2	IncI1-p12	-	csgA	-	fdeC	fimH	-	-	IpfA	-	-	tsh	yehA	yehB	yehC	yehD	-	-	-	-	-	-	-	iss	iucC	iutA	sitA	traT	-	-	-	ompT	-	-	hlyE	hlyF	-	-	-	cea	-	cib	-	cma
SA17005	Slaughterhouse A	Thighs	2017	2040	blaCMY-2	IncI1-p12	-	csgA	-	fdeC	fimH	-	-	IpfA	-	-	tsh	yehA	yehB	yehC	yehD	-	-	-	-	-	-	-	iss	iucC	iutA	sitA	traT	-	-	-	ompT	-	-	hlyE	hlyF	-	-	-	cea	-	cib	-	cma
SA17006	Slaughterhouse A	Thighs	2017	2040	blaCMY-2	IncI1-p12	-	csgA	-	fdeC	fimH	-	-	IpfA	-	-	tsh	yehA	yehB	yehC	yehD	-	-	-	-	-	-	-	iss	iucC	iutA	sitA	traT	-	-	-	ompT	-	-	hlyE	hlyF	-	-	-	cea	-	cib	-	cma
SA17007	Slaughterhouse A	Thighs	2017	2040	blaCMY-2	IncI1-p12	-	csgA	-	fdeC	fimH	-	-	IpfA	-	-	tsh	yehA	yehB	yehC	yehD	-	-	-	-	-	-	-	iss	iucC	iutA	sitA	traT	-	-	-	ompT	-	-	hlyE	hlyF	-	-	-	cea	-	cib	-	cma
SA17008	Slaughterhouse A	Thighs	2017	2040	blaCMY-2	IncI1-p12	-	csgA	-	fdeC	fimH	-	-	-	-	-	-	-	yehB	-	-	-	-	-	-	-	-	-	iss	-	-	-	traT	-	-	-	-	-	-	hlyE	-	-	-	-	cea	-	cib	-	-
SA17009	Slaughterhouse A	Thighs	2017	2040	blaCMY-2	IncI1-p12	-	csgA	-	fdeC	fimH	-	-	IpfA	-	-	tsh	yehA	yehB	yehC	yehD	-	-	-	-	-	-	-	iss	iucC	iutA	sitA	traT	-	-	-	ompT	-	-	hlyE	hlyF	-	-	-	cea	-	cib	-	cma
SA17010	Slaughterhouse A	Thighs	2017	2040	blaCMY-2	IncI1-p12	-	csgA	-	fdeC	fimH	-	-	IpfA	-	-	tsh	yehA	yehB	yehC	yehD	-	-	-	-	-	-	-	iss	iucC	iutA	sitA	traT	-	-	-	ompT	-	-	hlyE	hlyF	-	-	-	cea	-	cib	-	cma
SA17011	Slaughterhouse A	Thighs	2017	2040	blaCMY-2	IncI1-p12	-	csgA	-	fdeC	fimH	-	-	IpfA	-	-	tsh	yehA	yehB	yehC	yehD	-	-	-	-	-	-	-	iss	iucC	iutA	sitA	traT	-	-	-	ompT	-	-	hlyE	hlyF	-	-	-	cea	-	cib	-	cma
SA17012	Slaughterhouse A	Thighs	2017	2040	blaCMY-2	IncI1-p12	-	csgA	-	fdeC	fimH	-	-	IpfA	-	-	tsh	yehA	yehB	yehC	yehD	-	-	-	-	-	-	-	iss	iucC	iutA	sitA	traT	-	-	-	ompT	-	-	hlyE	hlyF	-	-	-	cea	-	cib	-	cma
SA17013	Slaughterhouse A	Thighs	2017	2040	blaCMY-2	IncI1-p12	-	csgA	-	-	fimH	-	-	IpfA	-	-	tsh	yehA	yehB	yehC	yehD	-	-	-	-	-	-	-	iss	iucC	iutA	sitA	traT	-	-	-	ompT	-	-	hlyE	hlyF	-	-	-	cea	-	cib	-	cma
SA17014	Slaughterhouse A	Thighs	2017	2040	blaCMY-2	IncI1-p12	-	csgA	-	fdeC	fimH	-	-	IpfA	-	-	tsh	yehA	yehB	yehC	yehD	-	-	-	-	-	-	-	iss	iucC	iutA	sitA	traT	-	-	-	ompT	-	-	hlyE	hlyF	-	-	-	-	-	cib	-	cma
SA17015	Slaughterhouse A	Thighs	2017	2040	blaCMY-2	IncI1	-	csgA	-	fdeC	fimH	-	-	IpfA	-	-	tsh	yehA	yehB	yehC	yehD	-	-	-	-	-	-	-	iss	iucC	iutA	sitA	traT	-	-	-	ompT	-	-	hlyE	hlyF	-	-	-	cea	-	cib	-	cma
SA17016	Slaughterhouse A	Thighs	2017	2040	blaCMY-2	IncI1-p12	-	csgA	-	fdeC	fimH	-	-	IpfA	-	-	tsh	yehA	yehB	yehC	yehD	-	-	-	-	-	-	-	iss	iucC	iutA	sitA	traT	-	-	-	ompT	-	-	hlyE	hlyF	-	-	-	cea	-	-	-	cma
SA17017	Slaughterhouse A	Thighs	2017	2040	blaCMY-2	IncI1	-	csgA	-	fdeC	fimH	-	-	IpfA	-	-	tsh	yehA	yehB	-	yehD	-	-	-	-	-	-	-	iss	iucC	iutA	sitA	traT	-	-	-	ompT	-	-	hlyE	-	-	-	-	cea	cia	-	-	cma
SA17018	Slaughterhouse A	Thighs	2017	2040	blaCMY-2	IncI1	-	csgA	-	fdeC	fimH	-	-	IpfA	-	-	tsh	yehA	yehB	yehC	yehD	-	-	-	-	-	-	-	iss	iucC	iutA	sitA	traT	-	-	-	ompT	-	-	hlyE	hlyF	-	-	-	cea	-	cib	-	cma
SA17019	Slaughterhouse A	Thighs	2017	2040	blaCMY-2	IncI1	-	csgA	-	fdeC	fimH	-	-	IpfA	-	-	tsh	yehA	yehB	yehC	yehD	-	-	-	-	-	-	-	iss	iucC	iutA	sitA	traT	-	-	-	ompT	-	-	hlyE	hlyF	-	-	-	cea	-	cib	-	cma
SA17020	Slaughterhouse A	Thighs	2017	23	Up regulation of AmpC	-	-	csgA	-	fdeC	fimH	-	-	IpfA	-	-	-	yehA	yehB	yehC	yehD	-	-	-	-	-	-	-	iss	iucC	iutA	sitA	-	-	-	-	ompT	-	hha	hlyE	-	-	-	-	cea	cia	-	-	-
SA17021	Slaughterhouse A	Thighs	2017	429	blaCMY-2	IncK	-	csgA	-	fdeC	fimH	-	-	-	-	papC	-	yehA	yehB	yehC	yehD	yfcV	ibeA	-	chuA	fyuA	-	irp2	iss	iucC	iutA	sitA	traT	kpsE	kpsMII_K1	-	ompT	-	-	-	hlyF	usp	-	-	-	-	cib	-	-
SA17022	Slaughterhouse A	Thighs	2017	429	blaCMY-2	IncK	-	csgA	-	fdeC	fimH	-	-	-	-	papC	tsh	yehA	yehB	yehC	yehD	yfcV	ibeA	-	chuA	fyuA	-	irp2	iss	iucC	iutA	sitA	traT	kpsE	kpsMII_K1	neuC	ompT	-	-	-	hlyF	usp	-	-	-	-	cib	-	-
SA17023	Slaughterhouse A	Thighs	2017	429	blaCMY-2	IncK	-	csgA	-	fdeC	fimH	-	-	-	-	papC	-	yehA	yehB	yehC	yehD	yfcV	ibeA	-	chuA	fyuA	-	irp2	iss	iucC	-	sitA	traT	kpsE	kpsMII_K1	neuC	ompT	-	-	-	hlyF	usp	-	-	-	-	cib	-	-
SA17024	Slaughterhouse A	Thighs	2017	429	blaCMY-2	IncK	-	csgA	-	fdeC	fimH	-	-	-	-	papC	tsh	yehA	yehB	yehC	yehD	yfcV	ibeA	-	chuA	fyuA	-	irp2	iss	iucC	iutA	sitA	traT	kpsE	kpsMII_K1	neuC	ompT	-	-	-	hlyF	-	-	-	-	-	cib	-	-
SA17101	Slaughterhouse A	Intestinal	2017	162	blaCMY-2	IncK	-	csgA	-	fdeC	fimH	-	-	IpfA	-	-	-	yehA	yehB	yehC	yehD	-	-	-	-	-	-	-	iss	iucC	iutA	sitA	traT	-	-	neuC	ompT	-	-	hlyE	hlyF	-	-	-	-	cia	cib	-	-
SA17102	Slaughterhouse A	Intestinal	2017	2040	blaCMY-2	IncI1-p12	-	csgA	-	fdeC	fimH	-	-	IpfA	-	-	tsh	yehA	yehB	yehC	yehD	-	-	-	-	-	-	-	iss	iucC	iutA	sitA	traT	-	-	-	ompT	-	-	hlyE	hlyF	-	-	-	cea	-	cib	-	cma
SA17103	Slaughterhouse A	Intestinal	2018	2040	blaCMY-2	IncI1	-	csgA	-	fdeC	fimH	-	-	IpfA	-	-	tsh	yehA	yehB	yehC	yehD	-	-	-	-	-	-	-	iss	iucC	iutA	sitA	traT	-	-	-	ompT	-	-	hlyE	hlyF	-	-	-	cea	-	cib	-	cma
SA17104	Slaughterhouse A	Intestinal	2017	2040	blaCMY-2	IncI1	-	csgA	-	fdeC	fimH	-	-	IpfA	-	-	tsh	yehA	yehB	yehC	yehD	-	-	-	-	-	-	-	iss	iucC	iutA	sitA	traT	-	-	-	ompT	-	-	hlyE	hlyF	-	-	-	cea	-	cib	-	cma
SA17105	Slaughterhouse A	Intestinal	2017	2040	blaCMY-2	IncI1	-	csgA	-	fdeC	fimH	-	-	IpfA	-	-	tsh	yehA	yehB	yehC	yehD	-	-	-	-	-	-	-	iss	iucC	iutA	sitA	traT	-	-	-	ompT	-	-	hlyE	hlyF	-	-	-	cea	-	-	-	cma
SA17106	Slaughterhouse A	Intestinal	2017	2040	blaCMY-2	IncI1-p12	-	csgA	-	fdeC	fimH	-	-	IpfA	-	-	tsh	yehA	yehB	yehC	yehD	-	-	-	-	-	-	-	iss	iucC	iutA	sitA	traT	-	-	-	ompT	-	-	hlyE	hlyF	-	-	-	cea	-	cib	-	cma
SA17107	Slaughterhouse A	Intestinal	2017	2040	blaCMY-2	IncI1-p12	-	csgA	-	fdeC	fimH	-	-	IpfA	-	-	tsh	yehA	yehB	yehC	yehD	-	-	-	-	-	-	-	iss	iucC	iutA	sitA	traT	-	-	-	ompT	-	-	hlyE	hlyF	-	-	-	cea	-	cib	-	cma
SA17108	Slaughterhouse A	Intestinal	2017	2040	blaCMY-2	IncI1-p12	-	csgA	-	fdeC	fimH	-	-	IpfA	-	-	tsh	yehA	yehB	yehC	yehD	-	-	-	-	-	-	-	iss	iucC	iutA	sitA	traT	-	-	-	ompT	-	-	hlyE	hlyF	-	-	-	cea	-	cib	-	cma
SA17109	Slaughterhouse A	Intestinal	2017	2040	blaCMY-2	IncI1-p12	-	csgA	-	fdeC	fimH	-	-	IpfA	-	-	tsh	yehA	yehB	yehC	yehD	-	-	-	-	-	-	-	iss	iucC	iutA	sitA	traT	-	-	-	ompT	-	-	hlyE	hlyF	-	-	-	cea	-	cib	-	cma
SA17110	Slaughterhouse A	Intestinal	2017	23	Up regulation of AmpC	-	-	csgA	-	fdeC	fimH	-	-	IpfA	-	-	-	yehA	yehB	yehC	yehD	-	-	-	-	-	-	-	iss	iucC	iutA	sitA	-	-	-	-	ompT	-	hha	hlyE	hlyF	-	-	-	cea	cia	-	-	-
SA17111	Slaughterhouse A	Intestinal	2017	unknown	unknown	-	-	csgA	-	fdeC	fimH	-	-	IpfA	-	-	-	yehA	yehB	yehC	yehD	-	-	-	-	-	-	-	iss	iucC	iutA	sitA	-	-	-	-	ompT	-	hha	hlyE	hlyF	-	-	-	cea	cia	-	-	-
SA18001	Slaughterhouse A	Thighs	2018	1011	blaSHV-12	-	-	csgA	-	fdeC	fimH	hra	-	-	-	-	-	-	-	-	-	-	-	-	chuA	-	-	-	iss	-	-	sitA	traT	-	-	-	-	astA	-	hlyE	-	-	-	-	-	-	-	-	cma
SA18002	Slaughterhouse A	Thighs	2018	1818	blaCTX-M-1	-	-	csgA	-	-	fimH	-	-	IpfA	-	-	-	yehA	yehB	-	-	-	-	-	-	-	-	-	iss	-	-	-	-	-	-	-	-	astA	hha	hlyE	-	-	-	-	-	-	cib	-	-
SA18003	Slaughterhouse A	Thighs	2018	2040	blaCMY-2	IncI1	-	csgA	-	fdeC	fimH	-	-	IpfA	-	-	tsh	yehA	yehB	yehC	yehD	-	-	-	-	-	-	-	iss	iucC	iutA	sitA	traT	-	-	-	ompT	-	-	hlyE	hlyF	-	-	-	cea	-	cib	-	cma
SA18004	Slaughterhouse A	Thighs	2018	2040	blaCMY-2	IncI1-p12	-	csgA	-	fdeC	fimH	-	-	IpfA	-	-	tsh	yehA	yehB	yehC	yehD	-	-	-	-	-	-	-	iss	iucC	iutA	sitA	traT	-	-	-	ompT	-	-	hlyE	hlyF	-	-	-	cea	-	cib	-	cma
SA18101	Slaughterhouse A	Intestinal	2018	1196	blaCTX-M-14	-	afaD	csgA	-	fdeC	fimH	-	-	IpfA	-	-	-	yehA	yehB	yehC	yehD	-	-	-	-	-	-	-	iss	-	-	sitA	traT	-	-	-	ompT	-	-	hlyE	hlyF	-	-	-	cea	-	-	-	cma
SA18102	Slaughterhouse A	Intestinal	2018	2040	blaCMY-2	IncI1-p12	-	csgA	-	fdeC	fimH	-	-	IpfA	-	-	tsh	yehA	yehB	yehC	yehD	-	-	-	-	-	-	-	iss	iucC	iutA	sitA	traT	-	-	-	ompT	-	-	hlyE	hlyF	-	-	-	cea	-	cib	-	cma
SA18103	Slaughterhouse A	Intestinal	2018	2040	blaCMY-2	IncI1	-	csgA	-	fdeC	fimH	-	-	IpfA	-	-	tsh	yehA	yehB	yehC	yehD	-	-	-	-	-	-	-	iss	iucC	iutA	sitA	traT	-	-	-	ompT	-	-	hlyE	hlyF	-	-	-	cea	-	cib	-	cma
SA18104	Slaughterhouse A	Intestinal	2018	2040	blaCMY-2	IncI1-p12	-	-	-	-	-	-	-	IpfA	-	-	tsh	-	-	-	-	-	-	-	-	-	-	-	iss	-	-	-	-	-	-	-	-	-	-	-	-	-	-	-	-	-	-	-	cma
SA18105	Slaughterhouse A	Intestinal	2018	2040	blaCMY-2	IncI1	-	csgA	-	fdeC	fimH	-	-	IpfA	-	-	tsh	yehA	yehB	yehC	yehD	-	-	-	-	-	-	-	iss	iucC	iutA	sitA	traT	-	-	-	ompT	-	-	hlyE	hlyF	-	-	-	cea	-	cib	-	cma
SA18106	Slaughterhouse A	Intestinal	2018	2040	blaCMY-2	IncI1-p12	-	csgA	-	fdeC	fimH	-	-	IpfA	-	-	tsh	yehA	yehB	yehC	yehD	-	-	-	-	-	-	-	iss	iucC	iutA	sitA	traT	-	-	-	ompT	-	-	hlyE	hlyF	-	-	-	cea	-	cib	-	cma
SA18107	Slaughterhouse A	Intestinal	2018	580	blaCTX-M-1	-	-	csgA	-	fdeC	fimH	-	-	-	-	-	-	yehA	yehB	yehC	yehD	-	-	-	-	-	-	-	iss	iucC	iutA	sitA	traT	-	-	-	ompT	-	-	hlyE	hlyF	-	-	-	-	cia	-	-	-
SB17001	Slaughterhouse B	Thighs	2017	10	blaCMY-2	IncI1-p12	-	csgA	eae	-	fimH	-	-	-	-	-	-	yehA	yehB	yehC	yehD	-	-	-	-	-	ireA	-	iss	-	-	-	traT	-	-	neuC	-	-	hha	hlyE	-	-	-	-	-	-	cib	cif	-
SB17002	Slaughterhouse B	Thighs	2017	10	blaCMY-2	IncI1	-	csgA	eae	-	fimH	-	-	-	-	-	-	yehA	yehB	yehC	yehD	-	-	-	-	-	ireA	-	iss	-	-	-	traT	-	-	neuC	-	-	hha	hlyE	-	-	-	-	-	-	cib	cif	-
SB17003	Slaughterhouse B	Thighs	2017	115	blaTEM-52C	-	-	csgA	-	fdeC	fimH	hra	iha	-	-	-	-	yehA	yehB	yehC	yehD	-	-	-	chuA	-	-	-	iss	iucC	iutA	sitA	traT	kpsE	kpsMII_K5	-	ompT	astA	hha	hlyE	-	-	-	air	-	-	-	-	cma
SB17004	Slaughterhouse B	Thighs	2017	115	blaTEM-52C	-	-	csgA	-	fdeC	fimH	hra	iha	-	-	-	-	yehA	yehB	yehC	yehD	-	-	-	chuA	-	-	-	iss	iucC	iutA	sitA	traT	kpsE	kpsMII_K5	-	-	astA	hha	hlyE	-	-	-	air	-	-	-	-	-
SB17005	Slaughterhouse B	Thighs	2017	2040	blaCMY-2	IncI1-p12	-	csgA	-	fdeC	fimH	-	-	IpfA	-	-	tsh	yehA	yehB	yehC	yehD	-	-	-	-	-	-	-	iss	iucC	iutA	sitA	traT	-	-	-	ompT	-	-	hlyE	hlyF	-	-	-	cea	-	cib	-	cma
SB17006	Slaughterhouse B	Thighs	2017	2040	blaCMY-2	IncI1-p12	-	csgA	-	fdeC	fimH	-	-	IpfA	-	-	tsh	yehA	yehB	yehC	yehD	-	-	-	-	-	-	-	iss	iucC	iutA	sitA	traT	-	-	-	ompT	-	-	hlyE	hlyF	-	-	-	cea	-	cib	-	cma
SB17007	Slaughterhouse B	Thighs	2017	2040	blaCMY-2	IncI1-p12	-	csgA	-	fdeC	fimH	-	-	IpfA	-	-	tsh	yehA	yehB	yehC	yehD	-	-	-	-	-	-	-	iss	iucC	iutA	sitA	traT	-	-	-	ompT	-	-	hlyE	hlyF	-	-	-	cea	-	cib	-	cma
SB17008	Slaughterhouse B	Thighs	2017	2040	blaCMY-2	IncI1-p12	-	csgA	-	fdeC	fimH	-	-	IpfA	-	-	tsh	yehA	yehB	yehC	yehD	-	-	-	-	-	-	-	iss	iucC	iutA	sitA	traT	-	-	-	ompT	-	-	hlyE	hlyF	-	-	-	cea	-	cib	-	cma
SB17009	Slaughterhouse B	Thighs	2017	2040	blaCMY-2	IncI1-p12	-	csgA	-	fdeC	fimH	-	-	IpfA	-	-	tsh	yehA	yehB	yehC	yehD	-	-	-	-	-	-	-	iss	iucC	iutA	sitA	traT	-	-	-	ompT	-	-	hlyE	hlyF	-	-	-	cea	-	cib	-	cma
SB17010	Slaughterhouse B	Thighs	2017	2040	blaCMY-2	IncI1-p12	-	csgA	-	fdeC	fimH	-	-	IpfA	-	-	tsh	yehA	yehB	yehC	yehD	-	-	-	-	-	-	-	iss	iucC	iutA	sitA	traT	-	-	-	ompT	-	-	hlyE	hlyF	-	-	-	cea	-	cib	-	cma
SB17011	Slaughterhouse B	Thighs	2017	2040	blaCMY-2	IncI1-p12	-	csgA	-	fdeC	fimH	-	-	IpfA	-	-	tsh	yehA	yehB	yehC	yehD	-	-	-	-	-	-	-	iss	iucC	iutA	sitA	traT	-	-	-	ompT	-	-	hlyE	hlyF	-	-	-	cea	-	cib	-	cma
SB17012	Slaughterhouse B	Thighs	2017	2040	blaCMY-2	IncI1	-	csgA	-	fdeC	fimH	-	-	IpfA	-	-	tsh	yehA	yehB	yehC	yehD	-	-	-	-	-	-	-	iss	iucC	iutA	sitA	traT	-	-	-	ompT	-	-	hlyE	hlyF	-	-	-	cea	-	cib	-	cma
SB17013	Slaughterhouse B	Thighs	2017	2040	blaCMY-2	IncI1-p12	-	csgA	-	fdeC	fimH	-	-	IpfA	-	-	tsh	yehA	yehB	yehC	yehD	-	-	-	-	-	-	-	iss	iucC	iutA	sitA	traT	-	-	-	ompT	-	-	hlyE	hlyF	-	-	-	cea	-	cib	-	cma
SB17014	Slaughterhouse B	Thighs	2017	2040	blaCMY-2	IncI1-p12	-	csgA	-	fdeC	fimH	-	-	IpfA	-	-	tsh	yehA	yehB	yehC	yehD	-	-	-	-	-	-	-	iss	iucC	iutA	sitA	traT	-	-	-	ompT	-	-	hlyE	hlyF	-	-	-	cea	-	cib	-	cma
SB17015	Slaughterhouse B	Thighs	2017	2040	blaCMY-2	IncI1-p12	-	csgA	-	fdeC	fimH	-	-	IpfA	-	-	tsh	yehA	yehB	yehC	yehD	-	-	-	-	-	-	-	iss	iucC	iutA	sitA	traT	-	-	-	ompT	-	-	hlyE	hlyF	-	-	-	cea	-	cib	-	cma
SB17016	Slaughterhouse B	Thighs	2017	2040	blaCMY-2	IncI1-p12	-	csgA	-	fdeC	fimH	-	-	IpfA	-	-	tsh	yehA	yehB	yehC	yehD	-	-	-	-	-	-	-	iss	iucC	iutA	sitA	traT	-	-	-	ompT	-	-	hlyE	hlyF	-	-	-	cea	-	cib	-	cma
SB17017	Slaughterhouse B	Thighs	2017	2040	blaCMY-2	IncI1	-	csgA	-	fdeC	fimH	-	-	IpfA	-	-	tsh	yehA	yehB	yehC	yehD	-	-	-	-	-	-	-	iss	iucC	iutA	sitA	traT	-	-	-	ompT	-	-	hlyE	hlyF	-	-	-	cea	-	cib	-	cma
SB17018	Slaughterhouse B	Thighs	2017	2040	blaCMY-2	IncI1-p12	-	csgA	-	fdeC	fimH	-	-	IpfA	-	-	tsh	yehA	yehB	yehC	yehD	-	-	-	-	-	-	-	iss	iucC	iutA	sitA	traT	-	-	-	ompT	-	-	hlyE	hlyF	-	-	-	cea	-	cib	-	cma
SB17019	Slaughterhouse B	Thighs	2017	2040	blaCMY-2	IncI1	-	csgA	-	fdeC	fimH	-	-	IpfA	-	-	tsh	yehA	yehB	yehC	yehD	-	-	-	-	-	-	-	iss	iucC	iutA	sitA	traT	-	-	-	ompT	-	-	hlyE	hlyF	-	-	-	cea	-	cib	-	cma
SB17020	Slaughterhouse B	Thighs	2017	2040	blaCMY-2	IncI1-p12	-	csgA	-	fdeC	fimH	-	-	IpfA	-	-	tsh	yehA	yehB	yehC	yehD	-	-	-	-	-	-	-	iss	iucC	iutA	sitA	traT	-	-	-	ompT	-	-	hlyE	hlyF	-	-	-	cea	-	cib	-	cma
SB17021	Slaughterhouse B	Thighs	2017	2040	blaCMY-2	IncI1-p12	-	csgA	-	fdeC	fimH	-	-	IpfA	-	-	tsh	yehA	yehB	yehC	yehD	-	-	-	-	-	-	-	iss	iucC	iutA	sitA	traT	-	-	-	ompT	-	-	hlyE	hlyF	-	-	-	cea	-	cib	-	cma
SB17022	Slaughterhouse B	Thighs	2017	2040	blaCMY-2	IncI1-p12	-	csgA	-	fdeC	fimH	-	-	IpfA	-	-	tsh	yehA	yehB	yehC	yehD	-	-	-	-	-	-	-	iss	iucC	iutA	sitA	traT	-	-	-	ompT	-	-	hlyE	hlyF	-	-	-	cea	-	cib	-	cma
SB17023	Slaughterhouse B	Thighs	2017	2040	blaCMY-2	IncI1	-	csgA	-	fdeC	fimH	-	-	IpfA	-	-	tsh	yehA	yehB	yehC	yehD	-	-	-	-	-	-	-	iss	-	iutA	sitA	traT	-	-	-	ompT	-	-	hlyE	hlyF	-	-	-	cea	cia	-	-	cma
SB17024	Slaughterhouse B	Thighs	2017	2040	blaCMY-2	IncI1-p12	-	csgA	-	fdeC	fimH	-	-	IpfA	-	-	tsh	yehA	yehB	yehC	yehD	-	-	-	-	-	-	-	iss	iucC	iutA	sitA	traT	-	-	-	ompT	-	-	hlyE	hlyF	-	-	-	cea	-	cib	-	cma
SB17025	Slaughterhouse B	Thighs	2017	2040	blaCMY-2	IncI1	-	csgA	-	fdeC	fimH	-	-	IpfA	-	-	tsh	yehA	yehB	yehC	yehD	-	-	-	-	-	-	-	iss	iucC	iutA	sitA	traT	-	-	-	ompT	-	-	hlyE	hlyF	-	-	-	cea	-	cib	-	cma
SB17026	Slaughterhouse B	Thighs	2017	2040	blaCMY-2	IncI1	-	csgA	-	fdeC	fimH	-	-	IpfA	-	-	tsh	yehA	yehB	yehC	yehD	-	-	-	-	-	-	-	iss	iucC	iutA	sitA	traT	-	-	-	ompT	-	-	hlyE	hlyF	-	-	-	cea	-	cib	-	cma
SB17027	Slaughterhouse B	Thighs	2017	2040	blaCMY-2	IncI1	-	csgA	-	fdeC	fimH	-	-	IpfA	-	-	tsh	yehA	yehB	yehC	yehD	-	-	-	-	-	-	-	iss	iucC	iutA	sitA	traT	-	-	-	ompT	-	-	hlyE	hlyF	-	-	-	cea	-	cib	-	cma
SB17028	Slaughterhouse B	Thighs	2017	23	Up regulation of AmpC	-	-	csgA	-	fdeC	fimH	-	-	IpfA	-	-	-	yehA	yehB	yehC	yehD	-	-	-	-	-	-	-	iss	iucC	iutA	sitA	-	-	-	-	ompT	-	hha	hlyE	hlyF	-	-	-	cea	cia	-	-	-
SB17029	Slaughterhouse B	Thighs	2017	23	Up regulation of AmpC	-	-	csgA	-	fdeC	fimH	-	-	IpfA	-	-	-	yehA	yehB	yehC	yehD	-	-	-	-	-	-	-	iss	iucC	iutA	sitA	-	-	-	-	ompT	-	hha	hlyE	hlyF	-	-	-	cea	cia	-	-	-
SB17030	Slaughterhouse B	Thighs	2017	23	Up regulation of AmpC	-	-	csgA	-	fdeC	fimH	-	-	IpfA	-	-	-	yehA	yehB	yehC	yehD	-	-	-	-	-	-	-	iss	iucC	iutA	sitA	-	-	-	-	ompT	-	hha	hlyE	hlyF	-	-	-	cea	cia	-	-	-
SB17031	Slaughterhouse B	Thighs	2017	23	Up regulation of AmpC	-	-	csgA	-	fdeC	fimH	-	-	IpfA	-	-	-	yehA	yehB	yehC	yehD	-	-	-	-	-	-	-	iss	iucC	iutA	sitA	-	-	-	-	ompT	-	hha	hlyE	hlyF	-	-	-	cea	cia	-	-	-
SB17032	Slaughterhouse B	Thighs	2017	350	blaCMY-2	IncK	-	csgA	-	fdeC	fimH	hra	iha	-	papA_F20	papC	-	yehA	yehB	yehC	yehD	-	-	-	chuA	-	ireA	-	iss	iucC	iutA	sitA	traT	-	-	-	ompT	astA	hha	hlyE	hlyF	-	-	air	-	cia	-	-	-
SB17033	Slaughterhouse B	Thighs	2017	429	blaCMY-2	IncK	-	csgA	-	fdeC	fimH	-	-	-	-	papC	-	yehA	yehB	yehC	yehD	yfcV	ibeA	-	chuA	fyuA	-	irp2	iss	iucC	iutA	sitA	traT	kpsE	kpsMII_K1	neuC	ompT	-	-	-	hlyF	usp	-	-	-	-	cib	-	-
SB17034	Slaughterhouse B	Thighs	2017	429	blaCMY-2	IncK	-	csgA	-	fdeC	fimH	-	-	-	-	papC	-	yehA	yehB	yehC	yehD	yfcV	ibeA	-	chuA	fyuA	-	irp2	iss	iucC	iutA	sitA	traT	kpsE	kpsMII_K1	neuC	ompT	-	-	-	hlyF	usp	-	-	-	-	cib	-	-
SB17035	Slaughterhouse B	Thighs	2017	429	blaCMY-2	IncK	-	csgA	-	fdeC	fimH	-	-	-	-	papC	-	yehA	yehB	yehC	yehD	yfcV	ibeA	-	chuA	fyuA	-	irp2	iss	iucC	iutA	sitA	traT	kpsE	kpsMII_K1	neuC	ompT	-	-	-	hlyF	usp	-	-	-	-	cib	-	-
SB17036	Slaughterhouse B	Thighs	2017	429	blaCMY-2	IncK	-	csgA	-	fdeC	fimH	-	-	-	-	papC	-	yehA	yehB	yehC	yehD	yfcV	ibeA	-	chuA	fyuA	-	irp2	iss	iucC	iutA	sitA	traT	kpsE	kpsMII_K1	neuC	ompT	-	-	-	hlyF	usp	-	-	-	-	cib	-	-
SB17037	Slaughterhouse B	Thighs	2017	429	blaCMY-2	IncK	-	csgA	-	fdeC	fimH	-	-	-	-	papC	tsh	yehA	yehB	yehC	yehD	yfcV	ibeA	-	chuA	fyuA	-	irp2	iss	iucC	iutA	sitA	traT	kpsE	kpsMII_K1	-	ompT	-	-	-	hlyF	usp	-	-	-	-	cib	-	-
SB17038	Slaughterhouse B	Thighs	2017	429	blaCMY-2	IncK	-	csgA	-	fdeC	fimH	-	-	-	-	papC	tsh	yehA	yehB	yehC	yehD	yfcV	ibeA	-	chuA	fyuA	-	irp2	iss	iucC	iutA	sitA	traT	kpsE	kpsMII_K1	neuC	ompT	-	-	-	hlyF	usp	-	-	-	-	cib	-	-
SB17039	Slaughterhouse B	Thighs	2017	429	blaCMY-2	IncK	-	csgA	-	fdeC	fimH	-	-	-	-	papC	-	yehA	yehB	yehC	yehD	yfcV	ibeA	-	chuA	fyuA	-	irp2	iss	iucC	iutA	sitA	traT	kpsE	kpsMII_K1	neuC	ompT	-	-	-	hlyF	usp	-	-	-	-	cib	-	-
SB17040	Slaughterhouse B	Thighs	2017	429	blaCMY-2	IncK	-	csgA	-	fdeC	fimH	-	-	-	-	papC	tsh	yehA	yehB	yehC	yehD	yfcV	ibeA	-	chuA	fyuA	-	irp2	iss	iucC	iutA	sitA	traT	kpsE	kpsMII_K1	-	ompT	-	-	-	hlyF	usp	-	-	-	-	cib	-	-
SB17041	Slaughterhouse B	Intestinal	2017	4663	Up regulation of AmpC	-	-	csgA	-	fdeC	fimH	-	-	IpfA	-	-	-	yehA	yehB	yehC	yehD	-	-	-	-	-	-	-	-	-	-	-	traT	-	-	-	-	-	hha	hlyE	-	-	-	-	-	-	-	-	-
SB17042	Slaughterhouse B	Thighs	2017	57	blaCMY-2	IncK	-	csgA	-	fdeC	fimH	-	iha	IpfA	-	-	-	-	yehB	yehC	yehD	-	-	-	chuA	-	ireA	-	iss	iucC	iutA	sitA	traT	-	-	-	-	-	-	hlyE	hlyF	-	-	-	-	-	-	-	-
SB17101	Slaughterhouse B	Intestinal	2017	10	blaCMY-2	IncI1-p12	-	csgA	eae	-	fimH	-	-	-	-	-	-	yehA	yehB	yehC	yehD	-	-	-	-	-	ireA	-	iss	-	-	-	traT	-	-	neuC	-	-	hha	hlyE	-	-	-	-	-	-	cib	cif	-
SB17102	Slaughterhouse B	Intestinal	2017	115	blaTEM-52C	-	-	csgA	-	fdeC	fimH	hra	iha	-	-	-	-	yehA	yehB	yehC	yehD	-	-	-	chuA	-	-	-	iss	iucC	iutA	sitA	traT	kpsE	kpsMII_K5	-	ompT	astA	hha	hlyE	-	-	-	air	-	-	-	-	cma
SB17103	Slaughterhouse B	Intestinal	2017	1286	blaCMY-2	IncK	-	-	-	fdeC	fimH	-	-	-	-	-	-	yehA	yehB	yehC	yehD	-	-	-	-	-	-	-	iss	-	-	-	traT	-	-	-	-	astA	-	hlyE	-	-	-	-	cea	-	cib	-	-
SB17104	Slaughterhouse B	Intestinal	2017	2040	blaCMY-2	IncI1-p12	-	csgA	-	fdeC	fimH	-	-	IpfA	-	-	tsh	yehA	yehB	-	yehD	-	-	-	-	-	-	-	iss	iucC	iutA	sitA	traT	-	-	-	ompT	-	-	hlyE	hlyF	-	-	-	cea	-	cib	-	cma
SB17105	Slaughterhouse B	Intestinal	2017	2040	blaCMY-2	IncI1-p12	-	csgA	-	fdeC	fimH	-	-	IpfA	-	-	tsh	yehA	yehB	yehC	yehD	-	-	-	-	-	-	-	iss	iucC	iutA	sitA	traT	-	-	-	ompT	-	-	hlyE	hlyF	-	-	-	cea	-	cib	-	cma
SB17106	Slaughterhouse B	Intestinal	2017	2040	blaCMY-2	IncI1-p12	-	csgA	-	fdeC	fimH	-	-	IpfA	-	-	tsh	yehA	yehB	yehC	yehD	-	-	-	-	-	-	-	iss	iucC	iutA	sitA	traT	-	-	-	ompT	-	-	hlyE	hlyF	-	-	-	cea	-	cib	-	cma
SB17107	Slaughterhouse B	Intestinal	2017	2040	blaCMY-2	IncK	-	csgA	-	fdeC	fimH	-	-	IpfA	-	-	tsh	yehA	yehB	yehC	yehD	-	-	-	-	-	-	-	iss	iucC	iutA	sitA	traT	-	-	-	ompT	astA	-	hlyE	hlyF	-	-	-	cea	-	cib	-	-
SB17108	Slaughterhouse B	Intestinal	2017	2040	blaCMY-2	IncI1-p12	-	csgA	-	fdeC	fimH	-	-	IpfA	-	-	tsh	yehA	yehB	yehC	yehD	-	-	-	-	-	-	-	iss	iucC	iutA	sitA	traT	-	-	-	ompT	-	-	hlyE	hlyF	-	-	-	cea	-	cib	-	cma
SB17109	Slaughterhouse B	Intestinal	2017	2040	blaCMY-2	IncI1-p12	-	csgA	-	fdeC	fimH	-	-	IpfA	-	-	tsh	yehA	yehB	yehC	yehD	-	-	-	-	-	-	-	iss	iucC	iutA	sitA	traT	-	-	-	ompT	-	-	hlyE	hlyF	-	-	-	cea	-	cib	-	cma
SB17110	Slaughterhouse B	Intestinal	2017	2040	blaCMY-2	IncI1-p12	-	csgA	-	fdeC	fimH	-	-	IpfA	-	-	tsh	yehA	yehB	yehC	yehD	-	-	-	-	-	-	-	iss	iucC	iutA	sitA	traT	-	-	-	ompT	-	-	hlyE	hlyF	-	-	-	cea	-	cib	-	cma
SB17111	Slaughterhouse B	Intestinal	2017	2040	blaCMY-2	IncI1-p12	-	csgA	-	fdeC	fimH	-	-	IpfA	-	-	tsh	yehA	yehB	yehC	yehD	-	-	-	-	-	-	-	iss	iucC	iutA	sitA	traT	-	-	-	ompT	-	-	hlyE	hlyF	-	-	-	cea	-	cib	-	cma
SB17112	Slaughterhouse B	Intestinal	2017	2040	blaCMY-2	IncI1-p12	-	csgA	-	fdeC	fimH	-	-	IpfA	-	-	tsh	yehA	yehB	yehC	yehD	-	-	-	-	-	-	-	iss	iucC	iutA	sitA	traT	-	-	-	ompT	-	-	hlyE	hlyF	-	-	-	cea	-	cib	-	cma
SB17113	Slaughterhouse B	Intestinal	2017	2040	blaCMY-2	IncI1-p12	-	csgA	-	fdeC	fimH	-	-	IpfA	-	-	tsh	yehA	yehB	yehC	yehD	-	-	-	-	-	-	-	iss	iucC	iutA	sitA	traT	-	-	-	ompT	-	-	hlyE	hlyF	-	-	-	cea	-	cib	-	cma
SB17114	Slaughterhouse B	Intestinal	2017	2040	blaCMY-2	IncI1-p12	-	csgA	-	fdeC	fimH	-	-	IpfA	-	-	tsh	yehA	yehB	yehC	yehD	-	-	-	-	-	-	-	iss	iucC	iutA	sitA	traT	-	-	-	ompT	-	-	hlyE	hlyF	-	-	-	cea	-	cib	-	cma
SB17115	Slaughterhouse B	Intestinal	2017	2040	blaCMY-2	IncI1	-	csgA	-	fdeC	fimH	-	-	IpfA	-	-	tsh	yehA	yehB	yehC	yehD	-	-	-	-	-	-	-	iss	iucC	iutA	sitA	traT	-	-	-	ompT	-	-	hlyE	hlyF	-	-	-	cea	-	cib	-	cma
SB17116	Slaughterhouse B	Intestinal	2017	2040	blaCMY-2	IncI1-p12	-	csgA	-	fdeC	fimH	-	-	IpfA	-	-	tsh	yehA	yehB	yehC	yehD	-	-	-	-	-	-	-	iss	iucC	iutA	sitA	traT	-	-	-	ompT	-	-	hlyE	hlyF	-	-	-	cea	-	cib	-	cma
SB17117	Slaughterhouse B	Intestinal	2017	23	Up regulation of AmpC	-	-	csgA	-	fdeC	fimH	-	-	IpfA	-	-	-	yehA	yehB	yehC	yehD	-	-	-	-	-	-	-	iss	-	-	-	-	-	-	-	ompT	-	hha	hlyE	-	-	-	-	cea	-	-	-	-
SB17118	Slaughterhouse B	Intestinal	2017	23	Up regulation of AmpC	-	-	csgA	-	fdeC	fimH	-	-	IpfA	-	-	-	yehA	yehB	yehC	yehD	-	-	-	-	-	-	-	iss	-	-	-	-	-	-	-	ompT	-	hha	hlyE	-	-	-	-	cea	-	-	-	-
SB17119	Slaughterhouse B	Intestinal	2017	23	Up regulation of AmpC	-	-	csgA	-	fdeC	fimH	-	-	IpfA	-	-	-	yehA	yehB	yehC	yehD	-	-	-	-	-	-	-	iss	iucC	iutA	sitA	-	-	-	-	ompT	-	hha	hlyE	hlyF	-	-	-	cea	cia	-	-	-
SB17120	Slaughterhouse B	Intestinal	2017	23	Up regulation of AmpC	-	-	csgA	-	fdeC	fimH	-	-	IpfA	-	-	-	yehA	yehB	yehC	yehD	-	-	-	-	-	-	-	iss	-	-	sitA	-	-	-	-	ompT	-	hha	hlyE	hlyF	-	-	-	cea	cia	-	-	-
SB17121	Slaughterhouse B	Intestinal	2017	429	blaCMY-2	IncK	-	csgA	-	fdeC	fimH	-	-	-	-	papC	-	yehA	yehB	yehC	yehD	yfcV	ibeA	-	chuA	fyuA	-	irp2	iss	iucC	iutA	sitA	traT	kpsE	kpsMII_K1	neuC	ompT	-	-	-	hlyF	usp	-	-	-	-	cib	-	-
SB17122	Slaughterhouse B	Intestinal	2017	429	blaCMY-2	IncK	-	csgA	-	fdeC	fimH	-	-	-	-	papC	-	yehA	yehB	yehC	yehD	yfcV	ibeA	-	chuA	fyuA	-	irp2	iss	iucC	iutA	sitA	traT	kpsE	kpsMII_K1	neuC	ompT	-	-	-	hlyF	usp	-	-	-	-	cib	-	-
SB17123	Slaughterhouse B	Intestinal	2017	429	blaCMY-2	IncK	-	csgA	-	fdeC	fimH	-	-	-	-	papC	tsh	yehA	yehB	yehC	yehD	yfcV	ibeA	-	chuA	fyuA	-	irp2	iss	iucC	iutA	sitA	traT	kpsE	kpsMII_K1	neuC	ompT	-	-	-	hlyF	-	-	-	-	-	cib	-	-
SB18001	Slaughterhouse B	Thighs	2018	1286	blaCMY-2	IncK	-	csgA	-	fdeC	fimH	-	-	IpfA	-	-	tsh	yehA	yehB	yehC	yehD	-	-	-	-	-	-	-	iss	iucC	iutA	sitA	traT	-	-	-	ompT	-	-	hlyE	hlyF	-	-	-	cea	-	cib	-	-
SB18002	Slaughterhouse B	Thighs	2018	1286	blaCMY-2	IncK	-	csgA	-	fdeC	fimH	-	-	-	-	-	-	yehA	yehB	yehC	yehD	-	-	-	-	-	-	-	-	-	-	-	traT	-	-	-	-	-	-	hlyE	-	-	-	-	-	-	cib	-	-
SB18003	Slaughterhouse B	Thighs	2018	1286	blaCMY-2	IncK	-	csgA	-	fdeC	fimH	-	-	IpfA	-	-	-	yehA	yehB	yehC	yehD	-	-	-	-	-	-	-	iss	-	-	-	traT	-	-	-	-	astA	-	hlyE	-	-	-	-	cea	-	cib	-	-
SB18004	Slaughterhouse B	Thighs	2018	1286	blaCMY-2	IncK	-	csgA	-	fdeC	fimH	-	-	-	-	-	-	yehA	yehB	yehC	yehD	-	-	-	-	-	-	-	iss	-	-	-	traT	-	-	-	-	astA	-	hlyE	-	-	-	-	cea	-	cib	-	-
SB18005	Slaughterhouse B	Thighs	2018	2040	blaCMY-2	IncI1-p12	-	csgA	-	fdeC	fimH	-	-	IpfA	-	-	tsh	yehA	yehB	yehC	yehD	-	-	-	-	-	-	-	iss	iucC	iutA	sitA	traT	-	-	-	ompT	-	-	hlyE	hlyF	-	-	-	cea	-	cib	-	cma
SB18006	Slaughterhouse B	Thighs	2018	2040	blaCMY-2	IncI1-p12	-	csgA	-	fdeC	fimH	-	-	IpfA	-	-	tsh	yehA	yehB	yehC	yehD	-	-	-	-	-	-	-	iss	iucC	iutA	sitA	traT	-	-	-	ompT	-	-	hlyE	hlyF	-	-	-	cea	-	cib	-	cma
SB18007	Slaughterhouse B	Thighs	2018	2040	blaCMY-2	IncI1-p12	-	csgA	-	fdeC	fimH	-	-	IpfA	-	-	tsh	yehA	yehB	yehC	yehD	-	-	-	-	-	-	-	iss	iucC	iutA	sitA	traT	-	-	-	ompT	-	-	hlyE	hlyF	-	-	-	cea	-	cib	-	cma
SB18008	Slaughterhouse B	Thighs	2018	2040	blaCMY-2	IncI1-p12	-	csgA	-	fdeC	fimH	-	-	IpfA	-	-	tsh	yehA	yehB	yehC	yehD	-	-	-	-	-	-	-	iss	iucC	iutA	sitA	traT	-	-	-	ompT	-	-	hlyE	hlyF	-	-	-	cea	-	cib	-	cma
SB18009	Slaughterhouse B	Thighs	2018	2040	blaCMY-2	IncI1-p12	-	csgA	-	fdeC	fimH	-	-	IpfA	-	-	tsh	yehA	yehB	yehC	yehD	-	-	-	-	-	-	-	iss	iucC	iutA	sitA	traT	-	-	-	ompT	-	-	hlyE	hlyF	-	-	-	cea	-	cib	-	cma
SB18010	Slaughterhouse B	Thighs	2018	2040	blaCMY-2	IncI1-p12	-	csgA	-	fdeC	fimH	-	-	IpfA	-	-	tsh	yehA	yehB	yehC	yehD	-	-	-	-	-	-	-	iss	iucC	iutA	sitA	traT	-	-	-	ompT	-	-	hlyE	hlyF	-	-	-	cea	-	cib	-	cma
SB18011	Slaughterhouse B	Thighs	2018	2040	blaCMY-2	IncI1	-	csgA	-	fdeC	fimH	-	-	IpfA	-	-	tsh	yehA	yehB	yehC	yehD	-	-	-	-	-	-	-	iss	iucC	iutA	sitA	traT	-	-	-	ompT	-	-	hlyE	hlyF	-	-	-	cea	-	cib	-	cma
SB18012	Slaughterhouse B	Thighs	2018	2040	blaCMY-2	IncI1	-	csgA	-	fdeC	fimH	-	-	IpfA	-	-	tsh	yehA	yehB	yehC	yehD	-	-	-	-	-	-	-	iss	iucC	iutA	sitA	traT	-	-	-	ompT	-	-	hlyE	hlyF	-	-	-	cea	-	cib	-	cma
SB18013	Slaughterhouse B	Thighs	2018	2040	blaCMY-2	IncI1	-	csgA	-	fdeC	fimH	-	-	IpfA	-	-	tsh	yehA	yehB	yehC	yehD	-	-	-	-	-	-	-	iss	iucC	iutA	sitA	traT	-	-	-	ompT	-	-	hlyE	hlyF	-	-	-	cea	-	cib	-	cma
SB18014	Slaughterhouse B	Thighs	2018	2040	blaCMY-2	IncI1	-	-	-	fdeC	fimH	-	-	IpfA	-	-	tsh	yehA	yehB	yehC	yehD	-	-	-	-	-	-	-	iss	iucC	iutA	sitA	traT	-	-	-	ompT	-	-	hlyE	hlyF	-	-	-	-	-	-	-	cma
SB18015	Slaughterhouse B	Thighs	2018	2040	blaCMY-2	IncI1	-	csgA	-	fdeC	fimH	-	-	IpfA	-	-	tsh	yehA	yehB	yehC	yehD	-	-	-	-	-	-	-	iss	iucC	iutA	sitA	traT	-	-	-	ompT	-	-	hlyE	hlyF	-	-	-	cea	-	cib	-	cma
SB18016	Slaughterhouse B	Thighs	2018	2040	blaCMY-2	IncI1	-	csgA	-	-	-	-	-	IpfA	-	-	tsh	-	-	-	-	-	-	-	-	-	-	-	iss	-	-	-	-	-	-	-	-	-	-	-	-	-	-	-	cea	-	cib	-	cma
SB18017	Slaughterhouse B	Intestinal	2018	4663	Up regulation of AmpC	-	-	csgA	-	fdeC	fimH	-	-	IpfA	-	-	-	yehA	yehB	yehC	yehD	-	-	-	-	-	-	-	-	-	-	-	traT	-	-	-	-	-	-	hlyE	-	-	-	-	-	-	-	-	-
SB18101	Slaughterhouse B	Intestinal	2018	117	blaCTX-M-1	-	-	csgA	-	fdeC	fimH	hra	iha	IpfA	-	-	-	-	yehB	yehC	yehD	-	-	pic	chuA	-	ireA	-	iss	iucC	iutA	sitA	traT	-	-	-	ompT	astA	-	-	hlyF	-	vat	-	-	cia	cib	-	-
SB18102	Slaughterhouse B	Intestinal	2018	1286	blaCMY-2	IncK	-	csgA	-	fdeC	fimH	-	-	-	-	-	-	yehA	yehB	yehC	yehD	-	-	-	-	-	-	-	iss	-	-	-	traT	-	-	-	-	astA	-	hlyE	-	-	-	-	cea	-	cib	-	-
SB18103	Slaughterhouse B	Intestinal	2018	2040	blaCMY-2	IncI1-p12	-	csgA	-	fdeC	fimH	-	-	IpfA	-	-	tsh	yehA	yehB	yehC	yehD	-	-	-	-	-	-	-	iss	iucC	iutA	sitA	traT	-	-	-	ompT	-	-	hlyE	-	-	-	-	cea	-	cib	-	cma
SB18104	Slaughterhouse B	Intestinal	2018	2040	blaCMY-2	IncI1-p12	-	csgA	-	fdeC	fimH	-	-	IpfA	-	-	tsh	yehA	yehB	yehC	yehD	-	-	-	-	-	-	-	iss	iucC	iutA	sitA	traT	-	-	-	ompT	-	-	hlyE	hlyF	-	-	-	cea	-	cib	-	cma
SB18105	Slaughterhouse B	Intestinal	2018	2040	blaCMY-2	IncI1	-	csgA	-	fdeC	fimH	-	-	IpfA	-	-	tsh	yehA	yehB	yehC	yehD	-	-	-	-	-	-	-	iss	iucC	iutA	sitA	traT	-	-	-	ompT	-	-	hlyE	hlyF	-	-	-	cea	-	cib	-	cma
SB18106	Slaughterhouse B	Intestinal	2018	2040	blaCMY-2	IncI1	-	csgA	-	fdeC	fimH	-	-	IpfA	-	-	tsh	yehA	yehB	yehC	yehD	-	-	-	-	-	-	-	iss	iucC	iutA	sitA	traT	-	-	-	ompT	-	-	hlyE	hlyF	-	-	-	cea	-	cib	-	cma
SB18107	Slaughterhouse B	Intestinal	2018	4663	Up regulation of AmpC	-	-	csgA	-	fdeC	fimH	-	-	IpfA	-	-	tsh	yehA	yehB	yehC	yehD	-	-	-	-	-	-	-	-	-	-	-	traT	-	-	-	-	-	hha	hlyE	hlyF	-	-	-	-	-	-	-	-
SB18108	Slaughterhouse B	Intestinal	2018	4663	Up regulation of AmpC	-	-	csgA	-	fdeC	fimH	-	-	IpfA	-	-	-	yehA	yehB	yehC	yehD	-	-	-	-	-	-	-	-	-	-	-	traT	-	-	-	-	-	hha	hlyE	-	-	-	-	-	-	-	-	-
SB18109	Slaughterhouse B	Intestinal	2018	4663	Up regulation of AmpC	-	-	csgA	-	fdeC	fimH	-	-	IpfA	-	-	-	yehA	yehB	yehC	yehD	-	-	-	-	-	-	-	-	-	-	-	traT	-	-	-	-	-	hha	hlyE	-	-	-	-	-	-	-	-	-
SB18110	Slaughterhouse B	Intestinal	2018	4663	Up regulation of AmpC	-	-	csgA	-	fdeC	fimH	-	-	IpfA	-	-	-	yehA	yehB	yehC	yehD	-	-	-	-	-	-	-	-	-	-	-	traT	-	-	-	-	-	hha	hlyE	-	-	-	-	-	-	-	-	-
						Virulence gene	afaD	csgA	eae	fdeC	fimH	hra	iha	IpfA	papA_F20	papC	tsh	yehA	yehB	yehC	yehD	yfcV	ibeA	pic	chuA	fyuA	ireA	irp2	iss	iucC	iutA	sitA	traT	kpsE	kpsMII_K1	neuC	ompT	astA	hha	hlyE	hlyF	usp	vat	air	cea	cia	cib	cif	cma
						No.	2	159	3	138	160	6	6	126	1	23	92	156	159	154	156	22	22	1	0	0	6	21	139	120	120	125	147	24	21	21	123	28	41	137	118	20	1	4	99	15	114	3	88
						Prevalence (%)	0.0123457	0.981481	0.0185185	0.851852	0.987654	0.037037	0.037037	0.777778	0.00617284	0.141975	0.567901	0.962963	0.981481	0.950617	0.962963	0.135802	0.135802	0.00617284	0	0	0.037037	0.12963	0.858025	0.740741	0.740741	0.771605	0.907407	0.148148	0.12963	0.12963	0.759259	0.17284	0.253086	0.845679	0.728395	0.123457	0.00617284	0.0246914	0.611111	0.0925926	0.703704	0.0185185	0.54321
[truncated: 28 more columns]
